# Supplementary material for: Tri-Ortho-Cresyl Phosphate Inhibits Proliferation of Mouse Germ Cells by Activating Endoplasmic Reticulum Stress and Suppressing NTE Activity
Source: Toxics. 2026 Mar 25;14(4):275. doi: 10.3390/toxics14040275 (PMC13120568; doi:10.3390/toxics14040275)
Supplement: Supplementary file 1 [file toxics-14-00275-s001.zip]

Archive with 1 entries (1 files):
- toxics-4148226-supplementary.pdf
